# Supplementary material for: Epidemiology and Molecular Biology of HPV Variants in Cervical Cancer: The State of the Art in Mexico
Source: Int J Mol Sci. 2022 Aug 2;23(15):8566. doi: 10.3390/ijms23158566 (PMC9368912; doi:10.3390/ijms23158566)
Supplement: Supplementary file 1 [file ijms-23-08566-s001.zip]

Archive with 1 entries (1 files):
- ijms-1820448-supplementary.pdf
